# Supplementary material for: Influence of Genetic Variations in miRNA and Genes Encoding Proteins in the miRNA Synthesis Complex on Toxicity of the Treatment of Pediatric B-Cell ALL in the Brazilian Amazon
Source: Int J Mol Sci. 2023 Feb 23;24(5):4431. doi: 10.3390/ijms24054431 (PMC10003057; doi:10.3390/ijms24054431)
Supplement: Supplementary file 1 [file ijms-24-04431-s001.zip]

Archive with 1 entries (1 files):
- ijms-2057633-supplementary.pdf
